# Supplementary material for: Hispaniolan Hemilophini (Coleoptera, Cerambycidae, Lamiinae)
Source: Zookeys. 2013 Jan 15;(258):53–83. doi: 10.3897/zookeys.258.4391 (PMC3591756; doi:10.3897/zookeys.258.4391)
Supplement: XML Treatment for Adesmus fortunei [file zookeys.258.4391-treatment1.xml]

<!DOCTYPE tp:taxon-treatment
  PUBLIC "-//TaxonX//DTD Taxonomic Treatment Publishing DTD v0 20100105//EN" "tax-treatment-NSO.dtd">
<tp:taxon-treatment xmlns:tp="http://www.plazi.org/taxpub"><tp:treatment-meta><mixed-citation publication-type="journal"><person-group><name><surname>Lingafelter</surname><given-names>Steven W.</given-names></name></person-group><article-title>Hispaniolan Hemilophini  (Coleoptera, Cerambycidae, Lamiinae)</article-title><source>Zookeys</source><day>15</day><month>1</month><year>2013</year><volume>2013</volume><issue>258</issue><fpage>53</fpage><lpage>83</lpage><pub-id pub-id-type="doi">10.3897/zookeys.258.4391</pub-id></mixed-citation></tp:treatment-meta><tp:nomenclature><tp:taxon-name>
                        <tp:taxon-name-part taxon-name-part-type="genus">Adesmus</tp:taxon-name-part>
                        <tp:taxon-name-part taxon-name-part-type="species">fortunei</tp:taxon-name-part>
                    <object-id xmlns:xlink="http://www.w3.org/1999/xlink" xlink:type="simple">urn:lsid:zoobank.org:act:6ABC8A11-F1C8-4F4B-BA67-89FA7BDABE4E</object-id>
								<object-id xmlns:xlink="http://www.w3.org/1999/xlink" xlink:type="simple">http://species-id.net/wiki/Adesmus_fortunei</object-id>
								</tp:taxon-name><tp:taxon-authority>Lingafelter</tp:taxon-authority><tp:taxon-status xmlns:xlink="http://www.w3.org/1999/xlink" xlink:type="simple">sp. n.</tp:taxon-status><xref ref-type="fig" rid="F3">Fig. 3a</xref><xref ref-type="fig" rid="F4">; Map 1</xref></tp:nomenclature><tp:treatment-sec sec-type="Diagnosis"><title>Diagnosis.</title><p>This species is unlike any other species in the Caribbean Islands. It is very similar to <italic><tp:taxon-name>Adesmus nigrocinctus</tp:taxon-name></italic> Gahan, from Brazil, in the overall form, proportions, and antennal and elytral pubescence. It is distinguished from all other Hispaniolan hemilophines by the very long third antennomere, which, along with the basal half of the fourth is yellow, the densely pubescent pronotum without evident punctures, and the unique pattern of alternating white and black transverse fasciae on the elytra.</p></tp:treatment-sec><tp:treatment-sec sec-type="Description"><title>Description.</title><p>Size: 9.7–13.8 mm long; 3.5–5.1 mm wide between humeri. <italic>Head</italic> with dense vestiture of appressed off-white setae, thickened at base, almost scale-like; most dense on frons, less dense around eyes, base of antennal tubercles and vertex. Punctures indistinct or hidden by pubescence. Frons not bulging, level to slightly convex between eyes with exception of small medial impression extending to vertex. Gena <!--PageBreak--><!--PageBreak-->below lower eye lobe and mandibular base a little more than one-third height of lower eye lobe; frontal-genal ridge incomplete, not extending to eye margin; ante-clypeal sulcus transverse, but mostly hidden by pubescence. Eye large, bulging laterally on lower lobe, finely faceted, upper lobe connected to lower lobe by 3–4 facets at narrowest point, lower lobe much larger than upper lobe, occupying most of head from lateral view. Interantennal region moderately impressed with antennal tubercles moderately elevated. Antenna of female extending beyond elytral apex by 2 antennomeres (by 3–4 antennomeres in males). Antenna with fringe of denser, short pubescence of two colors, white and black, and scattered, less dense, longer setae. Antennomeres black with exception of third and basal one-fourth to one-half of fourth which are yellow. Antennomere 3 very long (longer than scape + 2, nearly as long as 4+5), subsequent antennomeres gradually decreasing in length. <italic>Prothorax</italic> cylindrical, much broader than long (1.8–2.8 mm long; 2.8–3.8 mm wide), distinctly narrower than elytral base, with very slight lateral swelling, densely covered with very pale green (nearly white) scale-like pubescence covering integument and any punctures; pronotum without dorsal calli or tubercles. Pronotum about one-fifth length of body. Prosternum densely pubescent with short, appressed, off-white setae; prosternal process broadly expanded at apex, closing procoxal cavities posteriorly. <italic>Elytron</italic> with distinct punctures on basal third, becoming shallow at middle, and inconspicuous or absent at apical third, bold, transverse purplish-black fasciae at basal fourth, just posterior to middle, and at apex. These transverse areas covered with narrow, suberect, non-scale-like black setae. Between and around the purplish-black fasciae are broad, transverse areas covered with short, dense, scale-like white or off-white setae. Humeri not projecting. Elytral apices narrowly rounded to suture, without spines. Elytron 7.2–9.7 mm long; 1.7–2.7 mm wide; elytral length/width: 3.7–4.2. <italic>Scutellum</italic> narrowly rounded posteriorly, with sparse pale green or white pubescence. <italic>Legs</italic> with femora and tibiae sublinear, only weakly thickened apically. Metafemur short, extending to about third ventrite, with moderately dense white and black pubescence not obscuring surface. Legs bicolored <!--PageBreak-->with protibia and venter of profemur yellow, mesotibia and metatibia yellow, and base of tarsomeres 1 and 2 yellow, all remaining portions of legs black. <italic>Venter</italic> mostly densely pubescent with metathorax and last 3 ventrites mostly covered in short, white pubescence, elsewhere mostly covered in black pubescence. Apex of fifth ventrite of males and females broadly truncate with small median notch.</p><fig id="F3" position="float" orientation="portrait"><label>Figure 3.</label><caption><p>New species of Hispaniolan <tp:taxon-name>Hemilophini</tp:taxon-name>: <bold>a</bold> <italic><tp:taxon-name>Adesmus fortunei</tp:taxon-name></italic> Lingafelter, sp. n., holotype <bold>b</bold> <italic><tp:taxon-name>Oedudes anulatus</tp:taxon-name></italic> Lingafelter, sp. n., holotype <bold>c</bold> <italic><tp:taxon-name>Oedudes anulatus</tp:taxon-name></italic> Lingafelter, sp. n., paratype <bold>d</bold> <italic><tp:taxon-name>Oedudes anulatus</tp:taxon-name></italic> Lingafelter, sp. n., paratype.</p></caption><graphic xmlns:xlink="http://www.w3.org/1999/xlink" xlink:href="ZooKeys-258-053-g003.jpg" position="float" orientation="portrait" xlink:type="simple"/></fig><fig id="F4" position="float" orientation="portrait"><label>Map 1.</label><caption><p>Distributional locality records for new species of Hispaniolan <tp:taxon-name>Hemilophini</tp:taxon-name>.</p></caption><graphic xmlns:xlink="http://www.w3.org/1999/xlink" xlink:href="ZooKeys-258-053-g004.jpg" position="float" orientation="portrait" xlink:type="simple"/></fig></tp:treatment-sec><tp:treatment-sec sec-type="Etymology"><title>Etymology.</title><p>The species epithet is a genitive patronym in honor of Fortuné Chalumeau (CRAAG) for his extensive and important work in <tp:taxon-name>Cerambycidae</tp:taxon-name> of the Lesser Antilles and for collecting the first known specimen.</p></tp:treatment-sec><tp:treatment-sec sec-type="Notes"><title>Notes.</title><p><italic><tp:taxon-name>Adesmus</tp:taxon-name></italic> is represented by more than 50 species in Central and South America, but this species represents the first occurrence of the genus in Hispaniola and only the third one known from the Caribbean Islands. It is known from two specimens.</p></tp:treatment-sec><tp:treatment-sec sec-type="Material"><title>Material.</title><p>Holotype (female): Dominican Republic: <tp:taxon-name>Pedernales</tp:taxon-name> Province, N. of Cabo Rojo; Parque Nacional Sierra de Bahoruco; km 26 on Carretera Arcoa [sic]; transitional forest (between dry and pine forests); elev. 691 m; <named-content xmlns:xlink="http://www.w3.org/1999/xlink" content-type="dwc:verbatimCoordinates" xlink:type="simple">18.113500°, -71.621100°</named-content>, 11 May 2010, coll. G.J. Svenson (ENPC, transferred to USNM). Paratype (male): Dominican Republic: Cordillera Central: Constanza, 1300 m, 12 July 1978, Fortuné Chalumeau (CRAAG).</p></tp:treatment-sec></tp:taxon-treatment>
