# Supplementary material for: Hispaniolan Hemilophini (Coleoptera, Cerambycidae, Lamiinae)
Source: Zookeys. 2013 Jan 15;(258):53–83. doi: 10.3897/zookeys.258.4391 (PMC3591756; doi:10.3897/zookeys.258.4391)
Supplement: XML Treatment for Oedudes anulatus [file zookeys.258.4391-treatment2.xml]

<!DOCTYPE tp:taxon-treatment
  PUBLIC "-//TaxonX//DTD Taxonomic Treatment Publishing DTD v0 20100105//EN" "tax-treatment-NSO.dtd">
<tp:taxon-treatment xmlns:tp="http://www.plazi.org/taxpub"><tp:treatment-meta><mixed-citation publication-type="journal"><person-group><name><surname>Lingafelter</surname><given-names>Steven W.</given-names></name></person-group><article-title>Hispaniolan Hemilophini  (Coleoptera, Cerambycidae, Lamiinae)</article-title><source>Zookeys</source><day>15</day><month>1</month><year>2013</year><volume>2013</volume><issue>258</issue><fpage>53</fpage><lpage>83</lpage><pub-id pub-id-type="doi">10.3897/zookeys.258.4391</pub-id></mixed-citation></tp:treatment-meta><tp:nomenclature><tp:taxon-name>
                        <tp:taxon-name-part taxon-name-part-type="genus">Oedudes</tp:taxon-name-part>
                        <tp:taxon-name-part taxon-name-part-type="species">anulatus</tp:taxon-name-part>
                    <object-id xmlns:xlink="http://www.w3.org/1999/xlink" xlink:type="simple">urn:lsid:zoobank.org:act:167E8FC9-C0F9-43E0-AC83-F3BD559B316D</object-id>
								<object-id xmlns:xlink="http://www.w3.org/1999/xlink" xlink:type="simple">http://species-id.net/wiki/Oedudes_anulatus</object-id>
								</tp:taxon-name><tp:taxon-authority>Lingafelter</tp:taxon-authority><tp:taxon-status xmlns:xlink="http://www.w3.org/1999/xlink" xlink:type="simple">sp. n.</tp:taxon-status><xref ref-type="fig" rid="F1">Figs 1a</xref><xref ref-type="fig" rid="F3">; 3b-d</xref><xref ref-type="fig" rid="F4">; Map 1</xref></tp:nomenclature><tp:treatment-sec sec-type="Diagnosis"><title>Diagnosis.</title><p>This species is easily distinguished from all other Hispaniolan hemilophines by the bidentate elytral apices and bold red or orange pattern of pubescence on the pronotum and elytra. This species is similar to the Cuban <italic><tp:taxon-name>Oedudes ramsdeni</tp:taxon-name></italic> (Fisher), but differs in having the pronotal black spots at the middle and posterior portions of the pronotum (not concentrated only at the base as in <italic><tp:taxon-name>Oedudes ramsdeni</tp:taxon-name></italic>); the legs, including the femora, most of the tibiae, and most of the tarsi pale reddish (not dark reddish-brown to black as in <italic><tp:taxon-name>Oedudes ramsdeni</tp:taxon-name></italic>); the black fascia at the base of the elytron is large and extends to the suture and laterally down the length of the elytron (in <italic><tp:taxon-name>Oedudes ramsdeni</tp:taxon-name></italic>, it is relatively small and does not extend to the suture or lateral margin); and in having the antennae bicolored with pale annulations at the bases of at least antennomeres 2–6 (uniformly black in all other species of <italic><tp:taxon-name>Oedudes</tp:taxon-name></italic>).</p></tp:treatment-sec><tp:treatment-sec sec-type="Description"><title>Description.</title><p>Size: 9.0–12.0 mm long; 2.9–4.2 mm wide between humeri. <italic>Head</italic> with dense vestiture of appressed yellow, orange, or red setae, thickened at base, almost scale-like, dense throughout except on gena and posterior to upper eye lobes. Punctures indistinct or hidden by pubescence except on fronto-clypeal margin. Frons not bulging, level to slightly convex between eyes, without medial impression. Gena below lower eye lobe and mandibular base about one-half height of lower eye lobe; frontal-genal ridge absent; ante-clypeal sulcus obsolete. Eye large, slightly bulging laterally on lower lobe, finely faceted, upper lobe connected to lower lobe by 3–4 facets at nar<!--PageBreak-->rowest point, lower lobe much larger than upper lobe, occupying about one-half of head from lateral view. Interantennal region not impressed, antennal tubercles weakly elevated. Antenna slender, extending beyond elytral apex by 1 antennomere in females (males unknown). Antenna with moderately dense, appressed, short pubescence of two colors, white and black, and scattered, sparse, long setae on venter of basal segments. Antennomeres mostly black with pale yellow or orange annulations on basal portions of at least 2–6. Antennomere 3 very long (longer than scape + 2; nearly as long as 4+5), subsequent antennomeres gradually decreasing in length. <italic>Prothorax</italic> cylindrical, slightly broader than long (1.8–2.5 mm long; 2.1–3.0 mm wide), distinctly narrower than elytral base, with very slight lateral protuberance at middle, densely covered with red or orange scale-like pubescence (fading to yellow in some pinned specimens) covering most of integument, sparse punctures visible in regions with black maculae around middle and base; pronotum without dorsal calli or tubercles, about one-fifth length of body. Prosternum integument dark brown, with sparse, short, white and translucent setae. Prosternal process broadly expanded at apex, closing procoxal cavities posteriorly. <italic>Elytron</italic> with distinct punctures strongest at base, becoming shallower at middle, mostly absent at apical third, dense, scale-like red or orange pubescence (fading to yellow in some dried specimens) present in bold pattern around scutellum and in transverse, slightly posteriorly angled fascia at middle and near apex, otherwise, elytra black. Humerus strongly projecting anterolaterally, often with extreme apex glabrous. Elytral apices bidentate, with concavity between sutural and apicolateral points. Elytron 6.8–9.0 mm long; 1.5–2.1 mm wide; elytral length/width: 4.2–4.5. <italic>Scutellum</italic> broadly rounded posteriorly, densely covered in orange or red (fading to yellow). <italic>Legs</italic> with femora and tibiae sublinear, only weakly thickened apically. Metafemora short, extending to about third ventrite. Moderately dense, translucent or pale pubescence on tibiae; femora sparsely pubescent. Legs pale orange or pale testaceous throughout except meso- and metafemur, tibial apices, and apices of tarsomeres which are dark brown to black. <italic>Venter</italic> mostly densely pubescent and dark brown or yellow-orange with denser patches of reddish-orange (fading to yellow in some dried specimens) pubescence on posterolateral margins of metasternum and ventrites 2–4 or 2–5. Apex of fifth ventrite of females broadly truncate with small median notch (males unknown).</p></tp:treatment-sec><tp:treatment-sec sec-type="Etymology"><title>Etymology.</title><p>The specific epithet is a Latin adjective, nominative case, masculine gender, meaning ringed, and refers to the pale basal annulations on most antennomeres.</p></tp:treatment-sec><tp:treatment-sec sec-type="Notes"><title>Notes.</title><p>The genus <italic><tp:taxon-name>Oedudes</tp:taxon-name></italic> is now represented by 8 species in the Neotropics and this is the first record for the genus in Hispaniola. It is known from 3 specimens.</p></tp:treatment-sec><tp:treatment-sec sec-type="Material"><title>Material.</title><p>Holotype (female): Dominican Republic: Peravia Prov., 5 km W of road to El Rio, S. of Pedregal, <named-content xmlns:xlink="http://www.w3.org/1999/xlink" content-type="dwc:verbatimCoordinates" xlink:type="simple">19°05.092'N, 70°35.864'W</named-content>, 52 m, 23 June 2005, Steven W. Lingafelter (USNM). Paratypes (2 females): Dominican Republic, Pico Duarte Trail, 3300’, Los Tablones - day coll., <named-content xmlns:xlink="http://www.w3.org/1999/xlink" content-type="dwc:verbatimCoordinates" xlink:type="simple">19°08.222'N, 70°27.736'W</named-content>, 29 June 2004, D. Perez (USNM); Dominican Republic, La Vega Province, Parque Nacional Armando Bermudez, 1–3 km along trail W of La Cienaga, 900–1100 m, June 22, 2005, Specimen ID 7643, Nearns &amp; Lingafelter (ENPC).</p><!--PageBreak--></tp:treatment-sec><tp:treatment-sec><!--Section generated to contain objects referenced in tp:taxon-treatment.--><fig id="F1" position="float" orientation="portrait"><label>Figure 1.</label><caption><p>Live habitus photos of Hispaniolan <tp:taxon-name>Hemilophini</tp:taxon-name>: <bold>a</bold> <italic><tp:taxon-name>Oedudes anulatus</tp:taxon-name></italic> Lingafelter, sp. n. (La Vega Province) (photo by Rick Stanley) <bold>b</bold> <italic><tp:taxon-name>Calocosmus magnificus</tp:taxon-name></italic> Fisher (<tp:taxon-name>Pedernales</tp:taxon-name> Province) (photo by Kelvin Guerrero) <bold>c</bold> <italic><tp:taxon-name>Calocosmus nigritarsis</tp:taxon-name></italic>, unusual morphotype (La Vega Province) (photo by Rick Stanley) <bold>d</bold> <italic><tp:taxon-name>Calocosmus nigritarsis</tp:taxon-name></italic>, typical morphotype (Independencia Province) (photo by Gino Nearns).</p></caption><graphic xmlns:xlink="http://www.w3.org/1999/xlink" xlink:href="ZooKeys-258-053-g001.jpg" position="float" orientation="portrait" xlink:type="simple"/></fig><fig id="F3" position="float" orientation="portrait"><label>Figure 3.</label><caption><p>New species of Hispaniolan <tp:taxon-name>Hemilophini</tp:taxon-name>: <bold>a</bold> <italic><tp:taxon-name>Adesmus fortunei</tp:taxon-name></italic> Lingafelter, sp. n., holotype <bold>b</bold> <italic><tp:taxon-name>Oedudes anulatus</tp:taxon-name></italic> Lingafelter, sp. n., holotype <bold>c</bold> <italic><tp:taxon-name>Oedudes anulatus</tp:taxon-name></italic> Lingafelter, sp. n., paratype <bold>d</bold> <italic><tp:taxon-name>Oedudes anulatus</tp:taxon-name></italic> Lingafelter, sp. n., paratype.</p></caption><graphic xmlns:xlink="http://www.w3.org/1999/xlink" xlink:href="ZooKeys-258-053-g003.jpg" position="float" orientation="portrait" xlink:type="simple"/></fig><fig id="F4" position="float" orientation="portrait"><label>Map 1.</label><caption><p>Distributional locality records for new species of Hispaniolan <tp:taxon-name>Hemilophini</tp:taxon-name>.</p></caption><graphic xmlns:xlink="http://www.w3.org/1999/xlink" xlink:href="ZooKeys-258-053-g004.jpg" position="float" orientation="portrait" xlink:type="simple"/></fig></tp:treatment-sec></tp:taxon-treatment>
