# Supplementary material for: Hispaniolan Hemilophini (Coleoptera, Cerambycidae, Lamiinae)
Source: Zookeys. 2013 Jan 15;(258):53–83. doi: 10.3897/zookeys.258.4391 (PMC3591756; doi:10.3897/zookeys.258.4391)
Supplement: XML Treatment for Calocosmus punctatus [file zookeys.258.4391-treatment4.xml]

<!DOCTYPE tp:taxon-treatment
  PUBLIC "-//TaxonX//DTD Taxonomic Treatment Publishing DTD v0 20100105//EN" "tax-treatment-NSO.dtd">
<tp:taxon-treatment xmlns:tp="http://www.plazi.org/taxpub"><tp:treatment-meta><mixed-citation publication-type="journal"><person-group><name><surname>Lingafelter</surname><given-names>Steven W.</given-names></name></person-group><article-title>Hispaniolan Hemilophini  (Coleoptera, Cerambycidae, Lamiinae)</article-title><source>Zookeys</source><day>15</day><month>1</month><year>2013</year><volume>2013</volume><issue>258</issue><fpage>53</fpage><lpage>83</lpage><pub-id pub-id-type="doi">10.3897/zookeys.258.4391</pub-id></mixed-citation></tp:treatment-meta><tp:nomenclature><tp:taxon-name>
                        <tp:taxon-name-part taxon-name-part-type="genus">Calocosmus</tp:taxon-name-part>
                        <tp:taxon-name-part taxon-name-part-type="species">punctatus</tp:taxon-name-part>
                    <object-id xmlns:xlink="http://www.w3.org/1999/xlink" xlink:type="simple">urn:lsid:zoobank.org:act:428B2358-139A-490C-8177-A4525D6A330F</object-id>
								<object-id xmlns:xlink="http://www.w3.org/1999/xlink" xlink:type="simple">http://species-id.net/wiki/Calocosmus_punctatus</object-id>
								</tp:taxon-name><tp:taxon-authority>Lingafelter</tp:taxon-authority><tp:taxon-status xmlns:xlink="http://www.w3.org/1999/xlink" xlink:type="simple">sp. n.</tp:taxon-status><xref ref-type="fig" rid="F6">Fig. 5a</xref><xref ref-type="fig" rid="F7">; Map 2</xref></tp:nomenclature><tp:treatment-sec sec-type="Diagnosis"><title>Diagnosis.</title><p>This species is distinct from other species of <italic><tp:taxon-name>Calocosmus</tp:taxon-name></italic> (and other Hispaniolan hemilophines) by the distinct, dense punctures throughout the elytra, the all black antennae with very narrowly white annulate antennomeres, and the nearly completely black elytra except for the pattern of orange maculae as described below.</p></tp:treatment-sec><tp:treatment-sec sec-type="Description"><title>Description.</title><p>Size: 12.3 mm long; 4.9 mm wide between humeri. <italic>Head</italic> with dense vestiture of very short, appressed off-white setae, thickened at base, almost scale-like but not obscuring surface, most dense on frons and around antennae, less dense elsewhere. Large, well-defined, non-contiguous punctures scattered throughout head. Frons not bulging, level between eyes with division by a median groove extending to vertex. Gena below lower eye lobe and mandibular base a little more than one-half height of lower eye lobe; frontal-genal ridge incomplete, extending briefly at 45 degree angle between eye margin and clypeal margin. Anteclypeal sulcus absent. Eye not large, not bulging laterally on lower lobe beyond plane of head, finely faceted, upper lobe connected to lower lobe by 3 facets at narrowest point, lower lobe larger than upper lobe, occupying about one-fourth of head from lateral view. Interantennal region not impressed, antennal tubercles very slightly elevated. Antenna moderately stout, short, not attaining elytral apex in female (males unknown). Antenna with vestiture of appressed, dense, short pubescence of two colors, white and black, and scattered, sparse, long setae, especially at antennomere apices and mesal margins. Antennomeres black with exception of extreme bases that are annulate with appressed, white, setae. Antennomere 3 not very long (shorter than scape + 2; nearly as long as 4+5, which are short), subsequent antennomeres very short and subequal or gradually decreasing in length. <italic>Prothorax</italic> cylindrical, slightly broader than long (2.7 mm long; 4.0 mm wide), distinctly narrower than elytral base, with small post-lateral protuberance, densely covered with appressed, short, <!--PageBreak-->yellowish-orange scale-like pubescence, however not obscuring integument. Pronotum with overall orange appearance with ovate, black divided macula at middle and slightly darker patches anterior to elytral base. Pronotum with distinct, large, non-contiguous punctures, without dorsal calli or tubercles, but with swelling posterior to middle. Pronotum a little less than one-fourth length of body. Prosternum inconspicuously pubescent with short, appressed, orange or yellow setae. Prosternal process broadly expanded at apex, closing procoxal cavities posteriorly. <italic>Elytron</italic> with distinct, dense punctures throughout except on extreme apex, covered in dense, short pubescence, but not obscuring surface. Elytral color black, except for orange pattern as follows: base around <!--PageBreak-->scutellum, along suture to middle, along part of epipleuron, and small antemedial spot. Humerus moderately projecting anterolaterally, with extreme apex glabrous. Elytral apices broadly rounded to suture, without spines. Elytron 8.9 mm long; 2.5 mm wide; elytral length/width: 3.6. <italic>Scutellum</italic> broadly rounded posteriorly, with dense but inconspicuous pubescence that does not obscure orange ground color. <italic>Legs</italic> with femora and tibiae weakly thickened apically. Metafemora short, just barely extending to third ventrite. Legs with white and translucent pubescence not obscuring surface, becoming most dense at apex of tibiae. Legs orange except for apical one-half of tibiae and all of tarsi which are black. <italic>Venter</italic> mostly densely but inconspicuously pubescent (not obscuring surface). Venter orange throughout except for dark spot on metasternum, part of metepisternum, and lateral margin of ventrites 1–3. Apex of fifth ventrite of females broadly truncate with very small median notch (males unknown).</p><fig id="F6" position="float" orientation="portrait"><label>Figure 5.</label><caption><p>New species of Hispaniolan <tp:taxon-name>Hemilophini</tp:taxon-name> (not to scale): <bold>a</bold> <italic><tp:taxon-name>Calocosmus punctatus</tp:taxon-name></italic> Lingafelter, sp. n., holotype <bold>b</bold> <italic><tp:taxon-name>Calocosmus rawlinsi</tp:taxon-name></italic> Lingafelter, sp. n., holotype <bold>c</bold> <italic><tp:taxon-name>Calocosmus robustus</tp:taxon-name></italic> Lingafelter, sp. n., holotype <bold>d</bold> <italic><tp:taxon-name>Calocosmus robustus</tp:taxon-name></italic> Lingafelter, sp. n., paratype <bold>e</bold> <italic><tp:taxon-name>Calocosmus robustus</tp:taxon-name></italic> Lingafelter, sp. n., paratype.</p></caption><graphic xmlns:xlink="http://www.w3.org/1999/xlink" xlink:href="ZooKeys-258-053-g006.jpg" position="float" orientation="portrait" xlink:type="simple"/></fig><fig id="F7" position="float" orientation="portrait"><label>Map 2.</label><caption><p>Distributional locality records for new species of Hispaniolan <tp:taxon-name>Hemilophini</tp:taxon-name>.</p></caption><graphic xmlns:xlink="http://www.w3.org/1999/xlink" xlink:href="ZooKeys-258-053-g007.jpg" position="float" orientation="portrait" xlink:type="simple"/></fig></tp:treatment-sec><tp:treatment-sec sec-type="Etymology"><title>Etymology.</title><p>The specific epithet is a Latin adjective, nominative case, masculine gender that refers to the dense, conspicuous elytral punctures.</p></tp:treatment-sec><tp:treatment-sec sec-type="Notes"><title>Notes.</title><p>This species is known from a single specimen.</p></tp:treatment-sec><tp:treatment-sec sec-type="Material"><title>Material.</title><p>Holotype (female): Dominican Republic: Peravia Prov., 12.4 km E. Rio Ocoa, 3 July 1992, M. A. &amp; R. O. Ivie, collectors (WIBF, transferred to USNM).</p></tp:treatment-sec></tp:taxon-treatment>
