# Supplementary material for: Hispaniolan Hemilophini (Coleoptera, Cerambycidae, Lamiinae)
Source: Zookeys. 2013 Jan 15;(258):53–83. doi: 10.3897/zookeys.258.4391 (PMC3591756; doi:10.3897/zookeys.258.4391)
Supplement: XML Treatment for Calocosmus rawlinsi [file zookeys.258.4391-treatment5.xml]

<!DOCTYPE tp:taxon-treatment
  PUBLIC "-//TaxonX//DTD Taxonomic Treatment Publishing DTD v0 20100105//EN" "tax-treatment-NSO.dtd">
<tp:taxon-treatment xmlns:tp="http://www.plazi.org/taxpub"><tp:treatment-meta><mixed-citation publication-type="journal"><person-group><name><surname>Lingafelter</surname><given-names>Steven W.</given-names></name></person-group><article-title>Hispaniolan Hemilophini  (Coleoptera, Cerambycidae, Lamiinae)</article-title><source>Zookeys</source><day>15</day><month>1</month><year>2013</year><volume>2013</volume><issue>258</issue><fpage>53</fpage><lpage>83</lpage><pub-id pub-id-type="doi">10.3897/zookeys.258.4391</pub-id></mixed-citation></tp:treatment-meta><tp:nomenclature><tp:taxon-name>
                        <tp:taxon-name-part taxon-name-part-type="genus">Calocosmus</tp:taxon-name-part>
                        <tp:taxon-name-part taxon-name-part-type="species">rawlinsi</tp:taxon-name-part>
                    <object-id xmlns:xlink="http://www.w3.org/1999/xlink" xlink:type="simple">urn:lsid:zoobank.org:act:CB50E9D9-2BD8-408B-B971-9A1BB583EC0F</object-id>
								<object-id xmlns:xlink="http://www.w3.org/1999/xlink" xlink:type="simple">http://species-id.net/wiki/Calocosmus_rawlinsi</object-id>
								</tp:taxon-name><tp:taxon-authority>Lingafelter</tp:taxon-authority><tp:taxon-status xmlns:xlink="http://www.w3.org/1999/xlink" xlink:type="simple">sp. n.</tp:taxon-status><xref ref-type="fig" rid="F6">Fig. 5b</xref><xref ref-type="fig" rid="F7">; Map 2</xref></tp:nomenclature><tp:treatment-sec sec-type="Diagnosis"><title>Diagnosis.</title><p>This slender species is distinguished from all other Hispaniolan hemilophines by the combination of having the legs nearly completely dark reddish-brown to black, base of elytron, including scutellum, nearly completely dark, apical region of elytron dark, mostly pubescent and impunctate, and humeri not projecting. It is most <!--PageBreak-->similar to <italic><tp:taxon-name>Calocosmus chevrolati</tp:taxon-name></italic> Fisher, but in that species the femora and scutellum are fulvous-orange and the apical black elytral macula is mostly punctate.</p></tp:treatment-sec><tp:treatment-sec sec-type="Description"><title>Description.</title><p>Size: 9.6 mm long; 2.7 mm wide between humeri. <italic>Head</italic> with dense vestiture of very short, appressed yellow-orange setae, not thickened at base, not obscuring surface, most dense on frons and antennal tubercles, less dense elsewhere. Scattered long, black setae present on frons. Large, well-defined, non-contiguous punctures scattered throughout head. Frons not bulging, slightly concave between eyes with poorly defined median groove extending to vertex. Gena below lower eye lobe and mandibular base about one-half height of lower eye lobe; frontal-genal ridge incomplete, extending dorsally but not contacting eye margin. Anteclypeal sulcus absent. Eye large, slightly bulging laterally on lower lobe beyond plane of head, finely faceted, upper lobe connected to lower lobe by 3 facets at narrowest point, lower lobe larger than upper lobe, occupying about one-third of head from lateral view. Interantennal region weakly impressed, antennal tubercles weakly elevated. Antenna moderately slender, exceeding elytral apex by a little more than 2 antennomeres in male (females unknown). Antenna with vestiture of appressed, dense, short, black pubescence and fringe of long setae, especially at antennomere apices and mesal margins. Antennomeres black with exception of extreme bases of 3–7 that are orange-fulvous annulate. Antennomere 3 not very long (only slightly longer than scape + 2; shorter than 4+5), subsequent antennomeres subequal or gradually decreasing in length. <italic>Prothorax</italic> cylindrical, broader than long (1.5 mm long; 2.0 mm wide), distinctly narrower than elytral base, with small lateral protuberance at middle, densely covered with appressed, short, yellowish-orange scale-like pubescence, however not completely obscuring integument. Pronotum with overall orange appearance, without maculae. Pronotum with distinct, large, non-contiguous punctures on most of disc, without dorsal calli or tubercles. Pronotum a little less than one-sixth length of body. Prosternum inconspicuously pubescent with short, appressed, orange or yellow setae. Prosternal process between strongly protuberant procoxae, broadly expanded at apex, closing procoxal cavities posteriorly. <italic>Elytron</italic> with distinct, dense punctures throughout but absent from most of apical black maculate region, covered in dense, short pubescence of two colors, black and yellow-orange, but not obscuring surface. Elytral color with black and orange pattern as follows: most of basal third black, most of middle third orange, most of apical third black. Humerus not projecting anterolaterally, without glabrous region. Elytral apices narrowly rounded to suture, without spines. Elytron 7.3 mm long; 1.4 mm wide; elytral length/width: 5.2. <italic>Scutellum</italic> broadly rounded posteriorly, with moderately dense, black pubescence and dark ground color. <italic>Legs</italic> with tibiae weakly thickened apically. Metafemur extending to third ventrite. Legs mostly covered with black setae, not obscuring surface, becoming most dense at apex of tibiae. Legs black throughout except for coxa and anterior face of profemur which are reddish-brown. <italic>Venter</italic> mostly densely but inconspicuously pubescent (not obscuring surface). Venter mostly orange throughout, but suffused with darker areas on some thoracic and abdominal sclerites. Apex of fifth ventrite of male rounded, without median notch (females unknown).</p><!--PageBreak--></tp:treatment-sec><tp:treatment-sec sec-type="Etymology"><title>Etymology.</title><p>The species epithet is a genitive patronym in honor of John Rawlins (CMNH) for leading important expeditions to the Dominican Republic and collecting the holotype.</p></tp:treatment-sec><tp:treatment-sec sec-type="Notes"><title>Notes.</title><p>This species is known from a single specimen.</p></tp:treatment-sec><tp:treatment-sec sec-type="Material"><title>Material.</title><p>Holotype (male): Dominican Republic: Elias Pina Prov., Sierra de Neiba, 9.1 km WSW Hondo Valle, <named-content xmlns:xlink="http://www.w3.org/1999/xlink" content-type="dwc:verbatimCoordinates" xlink:type="simple">18°41'38"N, 71°46'56"W</named-content>, 1856 m, 30 April 2006, J. Rawlins, J. Hyland, R. Davidson, C. Young, D. Koenig, J. Fetzner, wet montane forest, pine, hand collected, Sample 31246, Carnegie Museum Specimen Number CMNH-532,987 (CMNH).</p></tp:treatment-sec><tp:treatment-sec><!--Section generated to contain objects referenced in tp:taxon-treatment.--><fig id="F6" position="float" orientation="portrait"><label>Figure 5.</label><caption><p>New species of Hispaniolan <tp:taxon-name>Hemilophini</tp:taxon-name> (not to scale): <bold>a</bold> <italic><tp:taxon-name>Calocosmus punctatus</tp:taxon-name></italic> Lingafelter, sp. n., holotype <bold>b</bold> <italic><tp:taxon-name>Calocosmus rawlinsi</tp:taxon-name></italic> Lingafelter, sp. n., holotype <bold>c</bold> <italic><tp:taxon-name>Calocosmus robustus</tp:taxon-name></italic> Lingafelter, sp. n., holotype <bold>d</bold> <italic><tp:taxon-name>Calocosmus robustus</tp:taxon-name></italic> Lingafelter, sp. n., paratype <bold>e</bold> <italic><tp:taxon-name>Calocosmus robustus</tp:taxon-name></italic> Lingafelter, sp. n., paratype.</p></caption><graphic xmlns:xlink="http://www.w3.org/1999/xlink" xlink:href="ZooKeys-258-053-g006.jpg" position="float" orientation="portrait" xlink:type="simple"/></fig><fig id="F7" position="float" orientation="portrait"><label>Map 2.</label><caption><p>Distributional locality records for new species of Hispaniolan <tp:taxon-name>Hemilophini</tp:taxon-name>.</p></caption><graphic xmlns:xlink="http://www.w3.org/1999/xlink" xlink:href="ZooKeys-258-053-g007.jpg" position="float" orientation="portrait" xlink:type="simple"/></fig></tp:treatment-sec></tp:taxon-treatment>
