# Supplementary material for: Hispaniolan Hemilophini (Coleoptera, Cerambycidae, Lamiinae)
Source: Zookeys. 2013 Jan 15;(258):53–83. doi: 10.3897/zookeys.258.4391 (PMC3591756; doi:10.3897/zookeys.258.4391)
Supplement: XML Treatment for Calocosmus robustus [file zookeys.258.4391-treatment6.xml]

<!DOCTYPE tp:taxon-treatment
  PUBLIC "-//TaxonX//DTD Taxonomic Treatment Publishing DTD v0 20100105//EN" "tax-treatment-NSO.dtd">
<tp:taxon-treatment xmlns:tp="http://www.plazi.org/taxpub"><tp:treatment-meta><mixed-citation publication-type="journal"><person-group><name><surname>Lingafelter</surname><given-names>Steven W.</given-names></name></person-group><article-title>Hispaniolan Hemilophini  (Coleoptera, Cerambycidae, Lamiinae)</article-title><source>Zookeys</source><day>15</day><month>1</month><year>2013</year><volume>2013</volume><issue>258</issue><fpage>53</fpage><lpage>83</lpage><pub-id pub-id-type="doi">10.3897/zookeys.258.4391</pub-id></mixed-citation></tp:treatment-meta><tp:nomenclature><tp:taxon-name>
                        <tp:taxon-name-part taxon-name-part-type="genus">Calocosmus</tp:taxon-name-part>
                        <tp:taxon-name-part taxon-name-part-type="species">robustus</tp:taxon-name-part>
                    <object-id xmlns:xlink="http://www.w3.org/1999/xlink" xlink:type="simple">urn:lsid:zoobank.org:act:B1DCD724-CEB3-4D9A-9CDF-A9091E8109A3</object-id>
								<object-id xmlns:xlink="http://www.w3.org/1999/xlink" xlink:type="simple">http://species-id.net/wiki/Calocosmus_robustus</object-id>
								</tp:taxon-name><tp:taxon-authority>Lingafelter</tp:taxon-authority><tp:taxon-status xmlns:xlink="http://www.w3.org/1999/xlink" xlink:type="simple">sp. n.</tp:taxon-status><xref ref-type="fig" rid="F6">Fig. 5c-e</xref><xref ref-type="fig" rid="F7">; Map 2</xref></tp:nomenclature><tp:treatment-sec sec-type="Diagnosis"><title>Diagnosis. </title><p>Like <italic><tp:taxon-name>Calocosmus nigritarsis</tp:taxon-name></italic>, this is a highly polymorphic species with regard to maculations of the head, pronotum, scutellum, and elytron. This robust species is most similar to <italic><tp:taxon-name>Calocosmus melanurus</tp:taxon-name></italic> and <italic><tp:taxon-name>Calocosmus nigritarsis</tp:taxon-name></italic> in its large size and proportions. It differs from <italic><tp:taxon-name>Calocosmus melanurus</tp:taxon-name></italic> in having at least part of the tibiae and tarsi darkened (entirely fulvous in <italic><tp:taxon-name>Calocosmus melanurus</tp:taxon-name></italic>). It differs from <italic><tp:taxon-name>Calocosmus nigritarsis</tp:taxon-name></italic> in having most antennomeres with basal fulvous annulations and a pronotum either entirely fulvous or with a very small anteromedial dark macula (antennae black and most antennomeres without basal annulations; pronotum usually with a large anteromedial black macula in <italic><tp:taxon-name>Calocosmus nigritarsis</tp:taxon-name></italic>).</p></tp:treatment-sec><tp:treatment-sec sec-type="Description"><title>Description.</title><p>Size: 13.4–15.4 mm long; 5.2–5.9 mm wide between humeri. <italic>Head</italic> with dense vestiture of very short, orange pubescence that does not obscure surface, maculae of similar black pubescence present on vertex and/or posterior to upper eye lobes in some specimens. Scattered long, black setae present on frons. Large, well-defined, non-contiguous punctures scattered throughout frons and posterior to upper eye lobes. Frons not bulging, either level or slightly convex between eyes, with division by median groove extending to vertex. Gena below lower eye lobe and mandibular base about one-half height of lower eye lobe; frontal-genal ridge incomplete, extending for a short distance at 45 degree angle between eye margin and clypeal margin. Anteclypeal sulcus absent. Eye small, not bulging laterally on lower lobe beyond plane of head, finely faceted, upper lobe connected to lower lobe by 2–3 facets at narrowest point, lower lobe larger than upper lobe, occupying about one-fourth of head from lateral view. Interantennal region not impressed, antennal tubercles not or very slightly elevated. Antenna moderately stout, short, not attaining elytral apex in females (males unknown). Antenna with vestiture of appressed, dense, short, translucent pubescence (also white pubescence in one specimen) and scattered, sparse, long black and translucent setae, especially at antennomere apices and mesal margins. Antennomeres black with exception of extreme bases that are orange-fulvous annulate (sometimes with appressed, white setae). Antennomere 3 short (only slightly longer than scape + 2; subequal to or slightly longer than 4+5 which are short), <!--PageBreak-->subsequent antennomeres subequal or gradually decreasing in length. <italic>Prothorax</italic> cylindrical, broader than long (2.8–3.1 mm long; 4.0–4.5 mm wide); distinctly narrower than elytral base, with pronounced lateral protuberance at middle, densely covered with short orange-red setae, however not obscuring integument. Pronotum with overall orange appearance, immaculate or with small, ill-defined black macula at center of disc. Pronotum with distinct, large, mostly non-contiguous punctures throughout, without dorsal calli or tubercles, but with swelling at middle. Pronotum about one-fifth length of body. Prosternum inconspicuously pubescent with short, orange or red setae. Prosternal process between strongly protuberant procoxae, broadly expanded at apex, closing procoxal cavities posteriorly. <italic>Elytron</italic> with distinct, dense punctures, becoming shallow or absent by apical third, covered in dense, separate regions of short, velvet-like orange or red pubescence, but not obscuring surface. Elytral color variable, with black and orange or red regions as follows: basal and apical one-third black with middle one-third orange or red, or basal two-thirds orange or red with apical one-third black. Humerus moderately or weakly projecting anterolaterally, partially denuded of pubescence at apex. Elytral apices broadly rounded to suture, without spines. Elytron 9.9–11.3 mm long; 2.6–3.0 mm wide; elytral length/width: 3.7–3.8. <italic>Scutellum</italic> broadly rounded posteriorly, with inconspicuous pubescence that does not obscure orange or black ground color. <italic>Legs</italic> with tibiae weakly thickened apically. Metafemur short, barely reaching third ventrite. Legs with white and translucent pubescence not obscuring surface, becoming most dense at apex of tibiae. Legs orange except for apical one-half of tibiae and all or part of tarsi which are black. <italic>Venter</italic> mostly densely but inconspicuously pubescent, not obscuring surface. Venter orange throughout or with dark spot on metasternum and occasionally metepisternum. Apex of fifth ventrite of females rounded, with median notch (males unknown).</p></tp:treatment-sec><tp:treatment-sec sec-type="Etymology"><title>Etymology.</title><p>The species epithet is a Latin adjective, nominative case, masculine gender that refers to the robustness of the individuals.</p></tp:treatment-sec><tp:treatment-sec sec-type="Notes"><title>Notes.</title><p>This species is known from 3 female specimens.</p></tp:treatment-sec><tp:treatment-sec sec-type="Material"><title>Material.</title><p>Holotype (female): Dominican Republic, La Vega Province, Parque Nacional Armando Bermudez, km 1–3 along trail W of La Ciénaga, 900–1100 m, <named-content xmlns:xlink="http://www.w3.org/1999/xlink" content-type="dwc:verbatimCoordinates" xlink:type="simple">19°01.753'N, 70°54.654'W</named-content>, 2 July 2010, N. E. Woodley (USNM). Paratypes (2 females): Dominican Republic, La Vega Province, Parque Nacional Armando Bermudez, km 1–3 along trail W of La Ciénaga, 900–1100 m, [no coordinates], 7 June 2005, SpecID: 7062, Gino Nearns (ENPC); same data but 24 June 2005, SpecID: 7608, Nearns &amp; Lingafelter (USNM).</p></tp:treatment-sec><tp:treatment-sec><!--Section generated to contain objects referenced in tp:taxon-treatment.--><fig id="F6" position="float" orientation="portrait"><label>Figure 5.</label><caption><p>New species of Hispaniolan <tp:taxon-name>Hemilophini</tp:taxon-name> (not to scale): <bold>a</bold> <italic><tp:taxon-name>Calocosmus punctatus</tp:taxon-name></italic> Lingafelter, sp. n., holotype <bold>b</bold> <italic><tp:taxon-name>Calocosmus rawlinsi</tp:taxon-name></italic> Lingafelter, sp. n., holotype <bold>c</bold> <italic><tp:taxon-name>Calocosmus robustus</tp:taxon-name></italic> Lingafelter, sp. n., holotype <bold>d</bold> <italic><tp:taxon-name>Calocosmus robustus</tp:taxon-name></italic> Lingafelter, sp. n., paratype <bold>e</bold> <italic><tp:taxon-name>Calocosmus robustus</tp:taxon-name></italic> Lingafelter, sp. n., paratype.</p></caption><graphic xmlns:xlink="http://www.w3.org/1999/xlink" xlink:href="ZooKeys-258-053-g006.jpg" position="float" orientation="portrait" xlink:type="simple"/></fig><fig id="F7" position="float" orientation="portrait"><label>Map 2.</label><caption><p>Distributional locality records for new species of Hispaniolan <tp:taxon-name>Hemilophini</tp:taxon-name>.</p></caption><graphic xmlns:xlink="http://www.w3.org/1999/xlink" xlink:href="ZooKeys-258-053-g007.jpg" position="float" orientation="portrait" xlink:type="simple"/></fig></tp:treatment-sec></tp:taxon-treatment>
