# Supplementary material for: Hispaniolan Hemilophini (Coleoptera, Cerambycidae, Lamiinae)
Source: Zookeys. 2013 Jan 15;(258):53–83. doi: 10.3897/zookeys.258.4391 (PMC3591756; doi:10.3897/zookeys.258.4391)
Supplement: XML Treatment for Calocosmus chevrolati [file zookeys.258.4391-treatment8.xml]

<!DOCTYPE tp:taxon-treatment
  PUBLIC "-//TaxonX//DTD Taxonomic Treatment Publishing DTD v0 20100105//EN" "tax-treatment-NSO.dtd">
<tp:taxon-treatment xmlns:tp="http://www.plazi.org/taxpub"><tp:treatment-meta><mixed-citation publication-type="journal"><person-group><name><surname>Lingafelter</surname><given-names>Steven W.</given-names></name></person-group><article-title>Hispaniolan Hemilophini  (Coleoptera, Cerambycidae, Lamiinae)</article-title><source>Zookeys</source><day>15</day><month>1</month><year>2013</year><volume>2013</volume><issue>258</issue><fpage>53</fpage><lpage>83</lpage><pub-id pub-id-type="doi">10.3897/zookeys.258.4391</pub-id></mixed-citation></tp:treatment-meta><tp:nomenclature><tp:taxon-name>
                        <tp:taxon-name-part taxon-name-part-type="genus">Calocosmus</tp:taxon-name-part>
                        <tp:taxon-name-part taxon-name-part-type="species">chevrolati</tp:taxon-name-part>
                    <object-id xmlns:xlink="http://www.w3.org/1999/xlink" xlink:type="simple">http://species-id.net/wiki/Calocosmus_chevrolati</object-id>
								</tp:taxon-name><tp:taxon-authority>Fisher</tp:taxon-authority><xref ref-type="fig" rid="F10">Fig. 7a-b</xref><xref ref-type="fig" rid="F9">; Map 3</xref></tp:nomenclature><tp:treatment-sec sec-type="Diagnosis"><title>Diagnosis.</title><p>This species is variable with regard to the presence or absence of dark maculae at the elytral base and or humerus. It is similar to <italic><tp:taxon-name>Calocosmus hispaniolae</tp:taxon-name></italic> in size and proportions, <!--PageBreak-->but the apical black elytral macula is matte and lacks the metallic purple iridescence that is present in <italic><tp:taxon-name>Calocosmus hispaniolae</tp:taxon-name></italic>. This region is also very pubescent and punctate while in <italic><tp:taxon-name>Calocosmus hispaniolae</tp:taxon-name></italic>, large areas are devoid of pubescence and punctation. It is somewhat similar to <italic><tp:taxon-name>Calocosmus rawlinsi</tp:taxon-name></italic>, but differs in having punctures in the apical dark portion of the elytron and in having the femora fulvous (dark reddish-brown to black in <italic><tp:taxon-name>Calocosmus rawlinsi</tp:taxon-name></italic>).</p><fig id="F10" position="float" orientation="portrait"><label>Figure 7.</label><caption><p>Dorsal habitus of <italic><tp:taxon-name>Calocosmus</tp:taxon-name></italic> species: <bold>a</bold> <italic><tp:taxon-name>Calocosmus chevrolati</tp:taxon-name></italic> Fisher (morphotype 1) <bold>b</bold> <italic><tp:taxon-name>Calocosmus chevrolati</tp:taxon-name></italic> Fisher (morphotype 2) <bold>c</bold> <italic><tp:taxon-name>Calocosmus hispaniolae</tp:taxon-name></italic> Fisher (morphotype 1) <bold>d</bold> <italic><tp:taxon-name>Calocosmus hispaniolae</tp:taxon-name></italic> Fisher (morphotype 2).</p></caption><graphic xmlns:xlink="http://www.w3.org/1999/xlink" xlink:href="ZooKeys-258-053-g010.jpg" position="float" orientation="portrait" xlink:type="simple"/></fig></tp:treatment-sec><tp:treatment-sec sec-type="Notes"><title>Notes.</title><p>This species, previously known only from Cuba, is here recorded for Hispaniola, a new island record. Haiti and the Dominican Republic represent new country records.</p><!--PageBreak--></tp:treatment-sec><tp:treatment-sec sec-type="New distributional data"><title>New distributional data.</title><p>Haiti, Port au Prince, 1899, R. D. Crew (1 specimen, USNM); Dominican Republic, La Altagracia Province, Parque Nacional del Este, Boca de Yuma, <named-content xmlns:xlink="http://www.w3.org/1999/xlink" content-type="dwc:verbatimCoordinates" xlink:type="simple">18°21.508'N, 68°36.956'W</named-content>, 19 July 2004, N. Woodley, S. Lingafelter &amp; 20 July 2004, D. Perez, S. Lingafelter (2 specimens, USNM); Dominican Republic, La Altagracia Prov, Punta Cana, near Ecological Reserve, 0-5 meters, <named-content xmlns:xlink="http://www.w3.org/1999/xlink" content-type="dwc:verbatimCoordinates" xlink:type="simple">18°30.477'N, 68°22.499'W</named-content>, 14 June 2005, S. Lingafelter &amp; 2 July 2006, S. Lingafelter (2 specimens, USNM); Dominican Republic, Barahona Province, 11 km S. Barahona, May 6–17, 1985, E. Giesbert, coll. (FSCA); Dominican Republic, Pedernales, PN Jaragua, 99 m, UV light, 3 km S Los Tres Charcos, Spec. ID 7034, Nearns and Lingafelter, 16 June 2005 (1 specimen, ENPC); Dominican Republic, San Pedro de Macorís Province, 12 km W. San Pedro de Macorís, 5–19 May, 1985, E. Giesbert, coll. (FSCA).</p></tp:treatment-sec><tp:treatment-sec><!--Section generated to contain objects referenced in tp:taxon-treatment.--><fig id="F9" position="float" orientation="portrait"><label>Map 3.</label><caption><p>Distributional locality records for new species and new distributional records for previously described Hispaniolan <tp:taxon-name>Hemilophini</tp:taxon-name>.</p></caption><graphic xmlns:xlink="http://www.w3.org/1999/xlink" xlink:href="ZooKeys-258-053-g009.jpg" position="float" orientation="portrait" xlink:type="simple"/></fig></tp:treatment-sec></tp:taxon-treatment>
