# Supplementary material for: Hispaniolan Hemilophini (Coleoptera, Cerambycidae, Lamiinae)
Source: Zookeys. 2013 Jan 15;(258):53–83. doi: 10.3897/zookeys.258.4391 (PMC3591756; doi:10.3897/zookeys.258.4391)
Supplement: XML Treatment for Calocosmus hispaniolae [file zookeys.258.4391-treatment9.xml]

<!DOCTYPE tp:taxon-treatment
  PUBLIC "-//TaxonX//DTD Taxonomic Treatment Publishing DTD v0 20100105//EN" "tax-treatment-NSO.dtd">
<tp:taxon-treatment xmlns:tp="http://www.plazi.org/taxpub"><tp:treatment-meta><mixed-citation publication-type="journal"><person-group><name><surname>Lingafelter</surname><given-names>Steven W.</given-names></name></person-group><article-title>Hispaniolan Hemilophini  (Coleoptera, Cerambycidae, Lamiinae)</article-title><source>Zookeys</source><day>15</day><month>1</month><year>2013</year><volume>2013</volume><issue>258</issue><fpage>53</fpage><lpage>83</lpage><pub-id pub-id-type="doi">10.3897/zookeys.258.4391</pub-id></mixed-citation></tp:treatment-meta><tp:nomenclature><tp:taxon-name>
                        <tp:taxon-name-part taxon-name-part-type="genus">Calocosmus</tp:taxon-name-part>
                        <tp:taxon-name-part taxon-name-part-type="species">hispaniolae</tp:taxon-name-part>
                    <object-id xmlns:xlink="http://www.w3.org/1999/xlink" xlink:type="simple">http://species-id.net/wiki/Calocosmus_hispaniolae</object-id>
								</tp:taxon-name><tp:taxon-authority>Fisher</tp:taxon-authority><xref ref-type="fig" rid="F10">Fig. 7c-d</xref><xref ref-type="fig" rid="F9">; Map 3</xref></tp:nomenclature><tp:treatment-sec sec-type="Diagnosis"><title>Diagnosis.</title><p>In size and proportions, this species is similar to <italic><tp:taxon-name>Calocosmus chevrolati</tp:taxon-name></italic>. It is easily distinguished by having the dark apex of the elytron with a shiny, metallic purple iridescence (black with a matte finish in <italic><tp:taxon-name>Calocosmus chevrolati</tp:taxon-name></italic>). Also, this apical region has areas lacking pubescence and punctures (densely punctate and pubescent in <italic><tp:taxon-name>Calocosmus chevrolati</tp:taxon-name></italic>). The metallic elytral apex sometimes has elevated costae making specimens similar to <italic><tp:taxon-name>Calocosmus thonalmus</tp:taxon-name></italic> and <italic><tp:taxon-name>Calocosmus contortus</tp:taxon-name></italic>, however, the elytral apex is never contorted to that extreme and lacks the costal pubescent ridges characteristic of those species.</p></tp:treatment-sec><tp:treatment-sec sec-type="Notes"><title>Notes.</title><p>This species is known only from Hispaniola.</p></tp:treatment-sec><tp:treatment-sec sec-type="New distributional data"><title>New distributional data.</title><p>Dominican Republic, La Altagracía Province, Parque Nacional del Este, Boca de Yuma, <named-content xmlns:xlink="http://www.w3.org/1999/xlink" content-type="dwc:verbatimCoordinates" xlink:type="simple">18°21.508'N, 68°36.956'W</named-content>, 20 July 2004, N. Woodley, S. Lingafelter (1 specimen, USNM); Dominican Republic, La Vega Province, Parque Nacional Armando Bermudez, km 1–3 along trail west of La Ciénega, 1100 m, 22 June 2005, A. Konstantinov (1 specimen, USNM); Dominican Republic, Santiago Province, Parque Nacional Armando Bermudez, Rio Bao, 1212 m, 10 July 1992, M A. &amp; R. O. Ivie (1 specimen, WIBF); Dominican Republic, La Altagracia Province, Parque del Este, 2.9 km southwest of Boca de Yuma, <named-content xmlns:xlink="http://www.w3.org/1999/xlink" content-type="dwc:verbatimCoordinates" xlink:type="simple">18°21.51'N, 68°37.05'W</named-content>, 11 m, 28 May 2004, C. Young, J. Rawlins, J. Fetzner, C. Nunez, semihumid dry forest, limestone, hand collected, 52114, CMNH 327,105 (1 specimen, CMNH); Dominican Republic, La Vega Province, 4.1 km southwest El Convento, <named-content xmlns:xlink="http://www.w3.org/1999/xlink" content-type="dwc:verbatimCoordinates" xlink:type="simple">18°50.37'N, 70°42.48'W</named-content>, 1730 m, 31 May 2003, J. Rawlins, R. Davidson, C. Young, C. Nuñez, P. Acevedo, dense secondary evergreen forest with pine, hand collected, sample 22242, CMNH 319,721 (1 specimen, CMNH); Dominican Republic, San Cristóbal Province, 10 miles north San Cristóbal, 27 August, 1967, J. C. Schaffner (1 specimen, TAMU); Dominican Republic, La Vega Province, 8 miles west Jayaco, 3 August, 1967, J. C. Schaffner (1 specimen, TAMU).</p><!--PageBreak--></tp:treatment-sec><tp:treatment-sec><!--Section generated to contain objects referenced in tp:taxon-treatment.--><fig id="F10" position="float" orientation="portrait"><label>Figure 7.</label><caption><p>Dorsal habitus of <italic><tp:taxon-name>Calocosmus</tp:taxon-name></italic> species: <bold>a</bold> <italic><tp:taxon-name>Calocosmus chevrolati</tp:taxon-name></italic> Fisher (morphotype 1) <bold>b</bold> <italic><tp:taxon-name>Calocosmus chevrolati</tp:taxon-name></italic> Fisher (morphotype 2) <bold>c</bold> <italic><tp:taxon-name>Calocosmus hispaniolae</tp:taxon-name></italic> Fisher (morphotype 1) <bold>d</bold> <italic><tp:taxon-name>Calocosmus hispaniolae</tp:taxon-name></italic> Fisher (morphotype 2).</p></caption><graphic xmlns:xlink="http://www.w3.org/1999/xlink" xlink:href="ZooKeys-258-053-g010.jpg" position="float" orientation="portrait" xlink:type="simple"/></fig><fig id="F9" position="float" orientation="portrait"><label>Map 3.</label><caption><p>Distributional locality records for new species and new distributional records for previously described Hispaniolan <tp:taxon-name>Hemilophini</tp:taxon-name>.</p></caption><graphic xmlns:xlink="http://www.w3.org/1999/xlink" xlink:href="ZooKeys-258-053-g009.jpg" position="float" orientation="portrait" xlink:type="simple"/></fig></tp:treatment-sec></tp:taxon-treatment>
