# Supplementary material for: Hispaniolan Hemilophini (Coleoptera, Cerambycidae, Lamiinae)
Source: Zookeys. 2013 Jan 15;(258):53–83. doi: 10.3897/zookeys.258.4391 (PMC3591756; doi:10.3897/zookeys.258.4391)
Supplement: XML Treatment for Calocosmus janus [file zookeys.258.4391-treatment10.xml]

<!DOCTYPE tp:taxon-treatment
  PUBLIC "-//TaxonX//DTD Taxonomic Treatment Publishing DTD v0 20100105//EN" "tax-treatment-NSO.dtd">
<tp:taxon-treatment xmlns:tp="http://www.plazi.org/taxpub"><tp:treatment-meta><mixed-citation publication-type="journal"><person-group><name><surname>Lingafelter</surname><given-names>Steven W.</given-names></name></person-group><article-title>Hispaniolan Hemilophini  (Coleoptera, Cerambycidae, Lamiinae)</article-title><source>Zookeys</source><day>15</day><month>1</month><year>2013</year><volume>2013</volume><issue>258</issue><fpage>53</fpage><lpage>83</lpage><pub-id pub-id-type="doi">10.3897/zookeys.258.4391</pub-id></mixed-citation></tp:treatment-meta><tp:nomenclature><tp:taxon-name>
                        <tp:taxon-name-part taxon-name-part-type="genus">Calocosmus</tp:taxon-name-part>
                        <tp:taxon-name-part taxon-name-part-type="species">janus</tp:taxon-name-part>
                    <object-id xmlns:xlink="http://www.w3.org/1999/xlink" xlink:type="simple">http://species-id.net/wiki/Calocosmus_janus</object-id>
								</tp:taxon-name><tp:taxon-authority>Bates</tp:taxon-authority><xref ref-type="fig" rid="F11">Fig. 8a</xref><xref ref-type="fig" rid="F12">; Map 4</xref><tp:nomenclature-citation-list><tp:nomenclature-citation><tp:taxon-name>Calocosmus holosericeus</tp:taxon-name><comment> Gahan, 1889: 395, syn. n.</comment></tp:nomenclature-citation></tp:nomenclature-citation-list></tp:nomenclature><tp:treatment-sec sec-type="Diagnosis"><title>Diagnosis.</title><p>This species is easily distinguished from all other Hispaniolan <tp:taxon-name>Hemilophini</tp:taxon-name> by the uniformly purplish-black elytra, black antennae without annulations, and pronounced elytral humeri. The only other species with mostly dark elytra are <italic><tp:taxon-name>Calocosmus punctatus</tp:taxon-name></italic>, <italic><tp:taxon-name>Calocosmus semimarginatus</tp:taxon-name></italic>, and <italic><tp:taxon-name>Calocosmus nigripennis</tp:taxon-name></italic>. <italic><tp:taxon-name>Calocosmus punctatus</tp:taxon-name></italic> is distinguished easily by having the antennae with basal annulations of gray pubescence on most antennomeres, the elytra with scattered fulvous regions, and having the elytral punctures far more dense and well defined than in <italic><tp:taxon-name>Calocosmus janus</tp:taxon-name></italic>. <italic><tp:taxon-name>Calocosmus semimarginatus</tp:taxon-name></italic> and <italic><tp:taxon-name>Calocosmus nigripennis</tp:taxon-name></italic> are easily distinguished by lacking humeral projections and by their small size (most specimens less than 8 mm long while most specimens of <italic><tp:taxon-name>Calocosmus janus</tp:taxon-name></italic> are greater than 10 mm long).</p><fig id="F11" position="float" orientation="portrait"><label>Figure 8.</label><caption><p>Dorsal habitus of <italic><tp:taxon-name>Calocosmus</tp:taxon-name></italic> species (not to scale): <bold>a</bold> <italic><tp:taxon-name>Calocosmus janus</tp:taxon-name></italic> Bates <bold>b</bold> <italic><tp:taxon-name>Calocosmus magnificus</tp:taxon-name></italic> Fisher <bold>c</bold> <italic><tp:taxon-name>Calocosmus melanurus</tp:taxon-name></italic> Gahan <bold>d</bold> <italic><tp:taxon-name>Calocosmus nigripennis</tp:taxon-name></italic> Chevrolat.</p></caption><graphic xmlns:xlink="http://www.w3.org/1999/xlink" xlink:href="ZooKeys-258-053-g011.jpg" position="float" orientation="portrait" xlink:type="simple"/></fig><fig id="F12" position="float" orientation="portrait"><label>Map 4.</label><caption><p>New distributional locality records for previously described Hispaniolan <tp:taxon-name>Hemilophini</tp:taxon-name>.</p></caption><graphic xmlns:xlink="http://www.w3.org/1999/xlink" xlink:href="ZooKeys-258-053-g012.jpg" position="float" orientation="portrait" xlink:type="simple"/></fig></tp:treatment-sec><tp:treatment-sec sec-type="Notes"><title>Notes.</title><p><italic><tp:taxon-name>Calocosmus holosericeus</tp:taxon-name></italic> Gahan is a new synonym of <italic><tp:taxon-name>Calocosmus janus</tp:taxon-name></italic> Bates. Photos of the holotypes show they are nearly identical, as are the original Latin descriptions for each. <italic><tp:taxon-name>Calocosmus holosericeus</tp:taxon-name></italic> was described from Hispaniola and <italic><tp:taxon-name>Calocosmus janus</tp:taxon-name></italic> was described from Cuba. The Dominican Republic and Hispaniola therefore represent new country and island records for <italic><tp:taxon-name>Calocosmus janus</tp:taxon-name></italic>.</p></tp:treatment-sec><tp:treatment-sec sec-type="New distributional data"><title>New distributional data.</title><p>Dominican Republic, Pedernales Province, Parque Nacional Sierra de Baoruco, Las Abejas, <named-content xmlns:xlink="http://www.w3.org/1999/xlink" content-type="dwc:verbatimCoordinates" xlink:type="simple">18°09.011'N, 71°37.342'W</named-content>, 1150 m, 18 June 2005, S. Lingafelter (1 specimen, USNM); Dominican Republic, Barahona Province, 4.5 km S. Barahona, 23 May 1992, R. Turnbow (1 specimen, RHTC).</p></tp:treatment-sec></tp:taxon-treatment>
