# Supplementary material for: Hispaniolan Hemilophini (Coleoptera, Cerambycidae, Lamiinae)
Source: Zookeys. 2013 Jan 15;(258):53–83. doi: 10.3897/zookeys.258.4391 (PMC3591756; doi:10.3897/zookeys.258.4391)
Supplement: XML Treatment for Calocosmus magnificus [file zookeys.258.4391-treatment11.xml]

<!DOCTYPE tp:taxon-treatment
  PUBLIC "-//TaxonX//DTD Taxonomic Treatment Publishing DTD v0 20100105//EN" "tax-treatment-NSO.dtd">
<tp:taxon-treatment xmlns:tp="http://www.plazi.org/taxpub"><tp:treatment-meta><mixed-citation publication-type="journal"><person-group><name><surname>Lingafelter</surname><given-names>Steven W.</given-names></name></person-group><article-title>Hispaniolan Hemilophini  (Coleoptera, Cerambycidae, Lamiinae)</article-title><source>Zookeys</source><day>15</day><month>1</month><year>2013</year><volume>2013</volume><issue>258</issue><fpage>53</fpage><lpage>83</lpage><pub-id pub-id-type="doi">10.3897/zookeys.258.4391</pub-id></mixed-citation></tp:treatment-meta><tp:nomenclature><tp:taxon-name>
                        <tp:taxon-name-part taxon-name-part-type="genus">Calocosmus</tp:taxon-name-part>
                        <tp:taxon-name-part taxon-name-part-type="species">magnificus</tp:taxon-name-part>
                    <object-id xmlns:xlink="http://www.w3.org/1999/xlink" xlink:type="simple">http://species-id.net/wiki/Calocosmus_magnificus</object-id>
								</tp:taxon-name><tp:taxon-authority>Fisher</tp:taxon-authority><xref ref-type="fig" rid="F1">Figs 1b</xref><xref ref-type="fig" rid="F11">, 8b</xref><xref ref-type="fig" rid="F12">; Map 4</xref></tp:nomenclature><tp:treatment-sec sec-type="Diagnosis"><title>Diagnosis.</title><p>This large species is easily recognized by its striking, bold red or orange coloration with black maculae on the elytra and pronotum. It is the only species with the apical black macula of the elytron restricted to less than the apical one-eighth, a small, humeral macula, and the pronotum dorsally with three small, dark maculae (one at center, and one at each side of center). The postmedial black macula can range in size from a spot less than half the width of the elytron to a transverse band extending the full width of the elytron.</p></tp:treatment-sec><tp:treatment-sec sec-type="Notes"><title>Notes.</title><p>This is perhaps the most strikingly colored <italic><tp:taxon-name>Calocosmus</tp:taxon-name></italic> known. In life, specimens have a vivid red color with bold, black maculae. Unfortunately, this fades to pale orange or yellow in most pinned specimens. This species was described from Haiti, and recorded herein from the Dominican Republic for the first time.</p></tp:treatment-sec><tp:treatment-sec sec-type="New distributional data"><title>New distributional data.</title><p>Dominican Republic, Pedernales Province, 13 May 2010, 1 km N. of Banano, Rio Molito, <named-content xmlns:xlink="http://www.w3.org/1999/xlink" content-type="dwc:verbatimCoordinates" xlink:type="simple">18°09.256'N, 71°45.384'W</named-content>, 290 m, Kelvin <!--PageBreak-->Guerrero (1 specimen, USNM); Dominican Republic, Pedernales Province, 25 km N. Cabo Rojo, <named-content xmlns:xlink="http://www.w3.org/1999/xlink" content-type="dwc:verbatimCoordinates" xlink:type="simple">18°06.769'N, 71°37.245'W</named-content>, 679 m, Kelvin Guerrero (1 specimen, USNM); Dominican Republic: Pedernales, Sierra de Baoruco, Aceitillar, 23.6 km NE <!--PageBreak-->Pedernales, <named-content xmlns:xlink="http://www.w3.org/1999/xlink" content-type="dwc:verbatimCoordinates" xlink:type="simple">18°09'23"N, 71°34'09"W</named-content>, 1560 m., 14 June 2003, C. Young, J. Rawlins, C. Nunez, R. Davidson, P. Acevedo, M. de la Cruz, open pine forest with grassland, hand collected sample 42142, Carnegie Museum Specimen Number 318,968 (1 specimen, CMNH).</p></tp:treatment-sec><tp:treatment-sec><!--Section generated to contain objects referenced in tp:taxon-treatment.--><fig id="F1" position="float" orientation="portrait"><label>Figure 1.</label><caption><p>Live habitus photos of Hispaniolan <tp:taxon-name>Hemilophini</tp:taxon-name>: <bold>a</bold> <italic><tp:taxon-name>Oedudes anulatus</tp:taxon-name></italic> Lingafelter, sp. n. (La Vega Province) (photo by Rick Stanley) <bold>b</bold> <italic><tp:taxon-name>Calocosmus magnificus</tp:taxon-name></italic> Fisher (<tp:taxon-name>Pedernales</tp:taxon-name> Province) (photo by Kelvin Guerrero) <bold>c</bold> <italic><tp:taxon-name>Calocosmus nigritarsis</tp:taxon-name></italic>, unusual morphotype (La Vega Province) (photo by Rick Stanley) <bold>d</bold> <italic><tp:taxon-name>Calocosmus nigritarsis</tp:taxon-name></italic>, typical morphotype (Independencia Province) (photo by Gino Nearns).</p></caption><graphic xmlns:xlink="http://www.w3.org/1999/xlink" xlink:href="ZooKeys-258-053-g001.jpg" position="float" orientation="portrait" xlink:type="simple"/></fig><fig id="F11" position="float" orientation="portrait"><label>Figure 8.</label><caption><p>Dorsal habitus of <italic><tp:taxon-name>Calocosmus</tp:taxon-name></italic> species (not to scale): <bold>a</bold> <italic><tp:taxon-name>Calocosmus janus</tp:taxon-name></italic> Bates <bold>b</bold> <italic><tp:taxon-name>Calocosmus magnificus</tp:taxon-name></italic> Fisher <bold>c</bold> <italic><tp:taxon-name>Calocosmus melanurus</tp:taxon-name></italic> Gahan <bold>d</bold> <italic><tp:taxon-name>Calocosmus nigripennis</tp:taxon-name></italic> Chevrolat.</p></caption><graphic xmlns:xlink="http://www.w3.org/1999/xlink" xlink:href="ZooKeys-258-053-g011.jpg" position="float" orientation="portrait" xlink:type="simple"/></fig><fig id="F12" position="float" orientation="portrait"><label>Map 4.</label><caption><p>New distributional locality records for previously described Hispaniolan <tp:taxon-name>Hemilophini</tp:taxon-name>.</p></caption><graphic xmlns:xlink="http://www.w3.org/1999/xlink" xlink:href="ZooKeys-258-053-g012.jpg" position="float" orientation="portrait" xlink:type="simple"/></fig></tp:treatment-sec></tp:taxon-treatment>
