# Supplementary material for: Hispaniolan Hemilophini (Coleoptera, Cerambycidae, Lamiinae)
Source: Zookeys. 2013 Jan 15;(258):53–83. doi: 10.3897/zookeys.258.4391 (PMC3591756; doi:10.3897/zookeys.258.4391)
Supplement: XML Treatment for Calocosmus melanurus [file zookeys.258.4391-treatment12.xml]

<!DOCTYPE tp:taxon-treatment
  PUBLIC "-//TaxonX//DTD Taxonomic Treatment Publishing DTD v0 20100105//EN" "tax-treatment-NSO.dtd">
<tp:taxon-treatment xmlns:tp="http://www.plazi.org/taxpub"><tp:treatment-meta><mixed-citation publication-type="journal"><person-group><name><surname>Lingafelter</surname><given-names>Steven W.</given-names></name></person-group><article-title>Hispaniolan Hemilophini  (Coleoptera, Cerambycidae, Lamiinae)</article-title><source>Zookeys</source><day>15</day><month>1</month><year>2013</year><volume>2013</volume><issue>258</issue><fpage>53</fpage><lpage>83</lpage><pub-id pub-id-type="doi">10.3897/zookeys.258.4391</pub-id></mixed-citation></tp:treatment-meta><tp:nomenclature><tp:taxon-name>
                        <tp:taxon-name-part taxon-name-part-type="genus">Calocosmus</tp:taxon-name-part>
                        <tp:taxon-name-part taxon-name-part-type="species">melanurus</tp:taxon-name-part>
                    <object-id xmlns:xlink="http://www.w3.org/1999/xlink" xlink:type="simple">http://species-id.net/wiki/Calocosmus_melanurus</object-id>
								</tp:taxon-name><tp:taxon-authority>Gahan</tp:taxon-authority><xref ref-type="fig" rid="F11">Fig. 8c</xref><xref ref-type="fig" rid="F12">; Map 4</xref></tp:nomenclature><tp:treatment-sec sec-type="Diagnosis"><title>Diagnosis.</title><p>This species is very similar to some specimens of <italic><tp:taxon-name>Calocosmus nigritarsis</tp:taxon-name></italic> and <italic><tp:taxon-name>Calocosmus robustus</tp:taxon-name></italic> with regard to dorsal coloration, size, and proportions. It is distinguished from them by having fulvous tibiae and mostly fulvous tarsi (tibial apex and tarsi, at least, dark reddish-brown to black in <italic><tp:taxon-name>Calocosmus nigritarsis</tp:taxon-name></italic> and <italic><tp:taxon-name>Calocosmus robustus</tp:taxon-name></italic>); more distinctly fulvous annulate antennomeres (at least 4–7), and a dense vestiture of ashy pubescence on the pronotum and elytra of fresh specimens (less conspicuous or absent in other species).</p></tp:treatment-sec><tp:treatment-sec sec-type="Notes"><title>Notes.</title><p>This species has some external sexual dimorphism. Females are broader, have more pronounced lateral and dorsal pronotal swelling, and have less pronounced elytral humeri than males.</p></tp:treatment-sec><tp:treatment-sec sec-type="New distributional data"><title>New distributional data.</title><p>Dominican Republic, Santo Domingo Province, Puerto Vaca, Sierra Prieta, <named-content xmlns:xlink="http://www.w3.org/1999/xlink" content-type="dwc:verbatimCoordinates" xlink:type="simple">18°38'N, 69°57'W</named-content>, 27 May 2004, R. H. Bastardo (1 specimen, USNM); Dominican Republic, La Altagracía Province, Parque Nacional del Este, Boca de Yuma, <named-content xmlns:xlink="http://www.w3.org/1999/xlink" content-type="dwc:verbatimCoordinates" xlink:type="simple">18°21.508'N, 68°36.956'W</named-content>, 3–20 m, 27 June 2005, M. L. Chamorro (1 specimen, USNM); Dominican Republic, San Cristóbal Province, Las Desanparados, San Cristóbal, August, 1987 (1 specimen, USNM); Dominican Republic, La Vega, 5.1 km. N. Manabao, 5 June 1994, R. Turnbow (1 specimen, RHTC); Dominican Republic, La Vega Province, Constanza, 17 July 1996, R. Turnbow (1 specimen, RHTC); Dominican Republic, La Vega, 2 km. N Jarabacoa, 25 May 1992, R. Turnbow (1 specimen, RHTC).</p><!--PageBreak--></tp:treatment-sec><tp:treatment-sec><!--Section generated to contain objects referenced in tp:taxon-treatment.--><fig id="F11" position="float" orientation="portrait"><label>Figure 8.</label><caption><p>Dorsal habitus of <italic><tp:taxon-name>Calocosmus</tp:taxon-name></italic> species (not to scale): <bold>a</bold> <italic><tp:taxon-name>Calocosmus janus</tp:taxon-name></italic> Bates <bold>b</bold> <italic><tp:taxon-name>Calocosmus magnificus</tp:taxon-name></italic> Fisher <bold>c</bold> <italic><tp:taxon-name>Calocosmus melanurus</tp:taxon-name></italic> Gahan <bold>d</bold> <italic><tp:taxon-name>Calocosmus nigripennis</tp:taxon-name></italic> Chevrolat.</p></caption><graphic xmlns:xlink="http://www.w3.org/1999/xlink" xlink:href="ZooKeys-258-053-g011.jpg" position="float" orientation="portrait" xlink:type="simple"/></fig><fig id="F12" position="float" orientation="portrait"><label>Map 4.</label><caption><p>New distributional locality records for previously described Hispaniolan <tp:taxon-name>Hemilophini</tp:taxon-name>.</p></caption><graphic xmlns:xlink="http://www.w3.org/1999/xlink" xlink:href="ZooKeys-258-053-g012.jpg" position="float" orientation="portrait" xlink:type="simple"/></fig></tp:treatment-sec></tp:taxon-treatment>
