# Supplementary material for: Hispaniolan Hemilophini (Coleoptera, Cerambycidae, Lamiinae)
Source: Zookeys. 2013 Jan 15;(258):53–83. doi: 10.3897/zookeys.258.4391 (PMC3591756; doi:10.3897/zookeys.258.4391)
Supplement: XML Treatment for Calocosmus nigripennis [file zookeys.258.4391-treatment13.xml]

<!DOCTYPE tp:taxon-treatment
  PUBLIC "-//TaxonX//DTD Taxonomic Treatment Publishing DTD v0 20100105//EN" "tax-treatment-NSO.dtd">
<tp:taxon-treatment xmlns:tp="http://www.plazi.org/taxpub"><tp:treatment-meta><mixed-citation publication-type="journal"><person-group><name><surname>Lingafelter</surname><given-names>Steven W.</given-names></name></person-group><article-title>Hispaniolan Hemilophini  (Coleoptera, Cerambycidae, Lamiinae)</article-title><source>Zookeys</source><day>15</day><month>1</month><year>2013</year><volume>2013</volume><issue>258</issue><fpage>53</fpage><lpage>83</lpage><pub-id pub-id-type="doi">10.3897/zookeys.258.4391</pub-id></mixed-citation></tp:treatment-meta><tp:nomenclature><tp:taxon-name>
                        <tp:taxon-name-part taxon-name-part-type="genus">Calocosmus</tp:taxon-name-part>
                        <tp:taxon-name-part taxon-name-part-type="species">nigripennis</tp:taxon-name-part>
                    <object-id xmlns:xlink="http://www.w3.org/1999/xlink" xlink:type="simple">http://species-id.net/wiki/Calocosmus_nigripennis</object-id>
								</tp:taxon-name><tp:taxon-authority>Chevrolat</tp:taxon-authority><xref ref-type="fig" rid="F11">Fig. 8d</xref><xref ref-type="fig" rid="F13">; Map 5</xref></tp:nomenclature><tp:treatment-sec sec-type="Diagnosis"><title>Diagnosis.</title><p>This species, like <italic><tp:taxon-name>Calocosmus janus</tp:taxon-name></italic>, <italic><tp:taxon-name>Calocosmus punctatus</tp:taxon-name></italic>, and <italic><tp:taxon-name>Calocosmus semimarginatus</tp:taxon-name></italic>, typically has nearly completely black elytra. It is immediately distinguished from <italic><tp:taxon-name>Calocosmus janus</tp:taxon-name></italic> and <italic><tp:taxon-name>Calocosmus punctatus</tp:taxon-name></italic> by its slender form, without projecting humeri, and small size, less than 8 mm long (more than 10 mm long and much broader in <italic><tp:taxon-name>Calocosmus janus</tp:taxon-name></italic> and <italic><tp:taxon-name>Calocosmus punctatus</tp:taxon-name></italic>). <xref ref-type="bibr" rid="B1">Chevrolat (1862)</xref>, in his original description, indicates that <italic><tp:taxon-name>Calocosmus nigripennis</tp:taxon-name></italic> can be recognized by having the pronotum transversely bisulcate, although this feature is less pronounced in the Haiti specimen than in the holotype.</p><fig id="F13" position="float" orientation="portrait"><label>Map 5.</label><caption><p>New distributional locality records for previously described Hispaniolan <tp:taxon-name>Hemilophini</tp:taxon-name>.</p></caption><graphic xmlns:xlink="http://www.w3.org/1999/xlink" xlink:href="ZooKeys-258-053-g013.jpg" position="float" orientation="portrait" xlink:type="simple"/></fig></tp:treatment-sec><tp:treatment-sec sec-type="Notes"><title>Notes.</title><p>This species, previously known only from Cuba, is now recorded from Haiti (new country and island record). Other specimens examined from Cuba, while similar in most other features, have the elytral base varying from all black to pale orange. Additional material is needed to fully understand the level of variation of this species.</p></tp:treatment-sec><tp:treatment-sec sec-type="New distributional data"><title>New distributional data.</title><p>Haiti, Ouest Department, Kenscoff, 1200 m, May 25, 1984, M. Thomas (1 specimen, FSCA).</p></tp:treatment-sec><tp:treatment-sec><!--Section generated to contain objects referenced in tp:taxon-treatment.--><fig id="F11" position="float" orientation="portrait"><label>Figure 8.</label><caption><p>Dorsal habitus of <italic><tp:taxon-name>Calocosmus</tp:taxon-name></italic> species (not to scale): <bold>a</bold> <italic><tp:taxon-name>Calocosmus janus</tp:taxon-name></italic> Bates <bold>b</bold> <italic><tp:taxon-name>Calocosmus magnificus</tp:taxon-name></italic> Fisher <bold>c</bold> <italic><tp:taxon-name>Calocosmus melanurus</tp:taxon-name></italic> Gahan <bold>d</bold> <italic><tp:taxon-name>Calocosmus nigripennis</tp:taxon-name></italic> Chevrolat.</p></caption><graphic xmlns:xlink="http://www.w3.org/1999/xlink" xlink:href="ZooKeys-258-053-g011.jpg" position="float" orientation="portrait" xlink:type="simple"/></fig></tp:treatment-sec><ref-list><ref id="B1"><mixed-citation xmlns:xlink="http://www.w3.org/1999/xlink" xlink:type="simple"><person-group><name name-style="western"><surname>Chevrolat</surname><given-names>LAA</given-names></name></person-group> (<year>1862</year>)<source> Coléoptères de l’Ile de Cuba. Notes, synonymies et descriptions d’espèces nouvelles. Familles des cérambycides et des parandrides. Annales Société Entomologique de France (4)2: 245–280.</source></mixed-citation></ref></ref-list></tp:taxon-treatment>
