# Supplementary material for: Hispaniolan Hemilophini (Coleoptera, Cerambycidae, Lamiinae)
Source: Zookeys. 2013 Jan 15;(258):53–83. doi: 10.3897/zookeys.258.4391 (PMC3591756; doi:10.3897/zookeys.258.4391)
Supplement: XML Treatment for Calocosmus nigritarsis [file zookeys.258.4391-treatment14.xml]

<!DOCTYPE tp:taxon-treatment
  PUBLIC "-//TaxonX//DTD Taxonomic Treatment Publishing DTD v0 20100105//EN" "tax-treatment-NSO.dtd">
<tp:taxon-treatment xmlns:tp="http://www.plazi.org/taxpub"><tp:treatment-meta><mixed-citation publication-type="journal"><person-group><name><surname>Lingafelter</surname><given-names>Steven W.</given-names></name></person-group><article-title>Hispaniolan Hemilophini  (Coleoptera, Cerambycidae, Lamiinae)</article-title><source>Zookeys</source><day>15</day><month>1</month><year>2013</year><volume>2013</volume><issue>258</issue><fpage>53</fpage><lpage>83</lpage><pub-id pub-id-type="doi">10.3897/zookeys.258.4391</pub-id></mixed-citation></tp:treatment-meta><tp:nomenclature><tp:taxon-name>
                        <tp:taxon-name-part taxon-name-part-type="genus">Calocosmus</tp:taxon-name-part>
                        <tp:taxon-name-part taxon-name-part-type="species">nigritarsis</tp:taxon-name-part>
                    <object-id xmlns:xlink="http://www.w3.org/1999/xlink" xlink:type="simple">http://species-id.net/wiki/Calocosmus_nigritarsis</object-id>
								</tp:taxon-name><tp:taxon-authority>Fisher</tp:taxon-authority><xref ref-type="fig" rid="F1">Figs 1c-d</xref><xref ref-type="fig" rid="F14">, 9a-c</xref><xref ref-type="fig" rid="F13">; Map 5</xref></tp:nomenclature><tp:treatment-sec sec-type="Diagnosis"><title>Diagnosis.</title><p>Like <italic><tp:taxon-name>Calocosmus robustus</tp:taxon-name></italic>, this is a highly polymorphic species with regard to maculations of the head, pronotum, scutellum, and elytron. It is allied with the group of large, robust species that include <italic><tp:taxon-name>Calocosmus robustus</tp:taxon-name></italic> and <italic><tp:taxon-name>Calocosmus melanurus</tp:taxon-name></italic>. It is distinguished from <italic><tp:taxon-name>Calocosmus melanurus</tp:taxon-name></italic> by having the tibiae partially and tarsi completely piceous (the tibiae are completely and the tarsi are at least partially fulvous in <italic><tp:taxon-name>Calocosmus melanurus</tp:taxon-name></italic>). The antennae <!--PageBreak--><!--PageBreak-->of <italic><tp:taxon-name>Calocosmus nigritarsis</tp:taxon-name></italic> are nearly completely black with, at most, only the extreme bases of a few antennomeres fulvous (<italic><tp:taxon-name>Calocosmus melanurus</tp:taxon-name></italic> and <italic><tp:taxon-name>Calocosmus robustus</tp:taxon-name></italic> have the antennal fulvous annulations more pronounced). In almost all specimens of <italic><tp:taxon-name>Calocosmus nigritarsis</tp:taxon-name></italic>, the pronotum has a large, anteromedial black macula (at most a small spot in <italic><tp:taxon-name>Calocosmus robustus</tp:taxon-name></italic> and absent in <italic><tp:taxon-name>Calocosmus melanurus</tp:taxon-name></italic>.</p><fig id="F14" position="float" orientation="portrait"><label>Figure 9.</label><caption><p>Dorsal habitus of Hispaniolan <tp:taxon-name>Hemilophini</tp:taxon-name> species (not to scale): <bold>a</bold> <italic><tp:taxon-name>Calocosmus nigritarsis</tp:taxon-name></italic> Fisher (morphotype 1) <bold>b</bold> <italic><tp:taxon-name>Calocosmus nigritarsis</tp:taxon-name></italic> Fisher (morphotype 2) <bold>c</bold> <italic><tp:taxon-name>Calocosmus nigritarsis</tp:taxon-name></italic> Fisher (morphotype 3) <bold>d</bold> <italic><tp:taxon-name>Calocosmus semimarginatus</tp:taxon-name></italic> Bates.</p></caption><graphic xmlns:xlink="http://www.w3.org/1999/xlink" xlink:href="ZooKeys-258-053-g014.jpg" position="float" orientation="portrait" xlink:type="simple"/></fig></tp:treatment-sec><tp:treatment-sec sec-type="Notes"><title>Notes.</title><p>This species was previously known from only a few specimens. Fieldwork in the Dominican Republic has produced many additional specimens that have better elucidated the level of polymorphism of the elytral and pronotal maculations.</p></tp:treatment-sec><tp:treatment-sec sec-type="New distributional data"><title>New distributional data.</title><p>Dominican Republic, La Vega Province, Parque Nacional Armando Bermudez, km 1–3 along trail west of La Ciénega, 900-1100 m, Specimen ID 7609, 24 June 2005, Nearns &amp; Lingafelter (1 specimen, USNM); Dominican Republic, Independencia Prov., Road 47, between Los Pinos and Ángel Félix, 760 meters, <named-content xmlns:xlink="http://www.w3.org/1999/xlink" content-type="dwc:verbatimCoordinates" xlink:type="simple">18°36.986'N, 71°46.556'W</named-content>, 20 June 2005, N. Woodley (1 specimen, USNM); same data, but Nearns &amp; Lingafelter (1 specimen, ENPC); Dominican Republic, La Vega Province, Jarabacoa, La Joya, 537 m, Rancho Baiguate, 10 June 2005, G. Nearns (1 specimen, ENPC); Dominican Republic, La Vega Province, 4.1 km southwest El Convento, <named-content xmlns:xlink="http://www.w3.org/1999/xlink" content-type="dwc:verbatimCoordinates" xlink:type="simple">18°50.37'N, 70°42.48'W</named-content>, 1730 m, 31 May 2003, J. Rawlins, R. Davidson, C. Young, C. Nuñez, P. Acevedo, dense secondary evergreen forest with pine, hand collected, sample 22242, CMNH 329,960 (1 specimen, CMNH); Dominican Republic, Santiago Province, Parque Nacional Armando Bermudez, La Guacara, <named-content xmlns:xlink="http://www.w3.org/1999/xlink" content-type="dwc:verbatimCoordinates" xlink:type="simple">19°07'N, 71°02'W</named-content>, 1124 m, 10 July 1992, M. A. &amp; R. O. Ivie (1 specimen, WIBF); Dominican Republic, La Vega Province, 5.1 km N. Manabao, 5 June 1994, R. Turnbow (1 specimen, RHTC); Dominican Republic, La Vega Province, Constanza, 17 July 199, R. Turnbow (1 specimen, RHTC).</p></tp:treatment-sec><tp:treatment-sec><!--Section generated to contain objects referenced in tp:taxon-treatment.--><fig id="F1" position="float" orientation="portrait"><label>Figure 1.</label><caption><p>Live habitus photos of Hispaniolan <tp:taxon-name>Hemilophini</tp:taxon-name>: <bold>a</bold> <italic><tp:taxon-name>Oedudes anulatus</tp:taxon-name></italic> Lingafelter, sp. n. (La Vega Province) (photo by Rick Stanley) <bold>b</bold> <italic><tp:taxon-name>Calocosmus magnificus</tp:taxon-name></italic> Fisher (<tp:taxon-name>Pedernales</tp:taxon-name> Province) (photo by Kelvin Guerrero) <bold>c</bold> <italic><tp:taxon-name>Calocosmus nigritarsis</tp:taxon-name></italic>, unusual morphotype (La Vega Province) (photo by Rick Stanley) <bold>d</bold> <italic><tp:taxon-name>Calocosmus nigritarsis</tp:taxon-name></italic>, typical morphotype (Independencia Province) (photo by Gino Nearns).</p></caption><graphic xmlns:xlink="http://www.w3.org/1999/xlink" xlink:href="ZooKeys-258-053-g001.jpg" position="float" orientation="portrait" xlink:type="simple"/></fig><fig id="F13" position="float" orientation="portrait"><label>Map 5.</label><caption><p>New distributional locality records for previously described Hispaniolan <tp:taxon-name>Hemilophini</tp:taxon-name>.</p></caption><graphic xmlns:xlink="http://www.w3.org/1999/xlink" xlink:href="ZooKeys-258-053-g013.jpg" position="float" orientation="portrait" xlink:type="simple"/></fig></tp:treatment-sec></tp:taxon-treatment>
