# Supplementary material for: Hispaniolan Hemilophini (Coleoptera, Cerambycidae, Lamiinae)
Source: Zookeys. 2013 Jan 15;(258):53–83. doi: 10.3897/zookeys.258.4391 (PMC3591756; doi:10.3897/zookeys.258.4391)
Supplement: XML Treatment for Calocosmus semimarginatus [file zookeys.258.4391-treatment15.xml]

<!DOCTYPE tp:taxon-treatment
  PUBLIC "-//TaxonX//DTD Taxonomic Treatment Publishing DTD v0 20100105//EN" "tax-treatment-NSO.dtd">
<tp:taxon-treatment xmlns:tp="http://www.plazi.org/taxpub"><tp:treatment-meta><mixed-citation publication-type="journal"><person-group><name><surname>Lingafelter</surname><given-names>Steven W.</given-names></name></person-group><article-title>Hispaniolan Hemilophini  (Coleoptera, Cerambycidae, Lamiinae)</article-title><source>Zookeys</source><day>15</day><month>1</month><year>2013</year><volume>2013</volume><issue>258</issue><fpage>53</fpage><lpage>83</lpage><pub-id pub-id-type="doi">10.3897/zookeys.258.4391</pub-id></mixed-citation></tp:treatment-meta><tp:nomenclature><tp:taxon-name>
                        <tp:taxon-name-part taxon-name-part-type="genus">Calocosmus</tp:taxon-name-part>
                        <tp:taxon-name-part taxon-name-part-type="species">semimarginatus</tp:taxon-name-part>
                    <object-id xmlns:xlink="http://www.w3.org/1999/xlink" xlink:type="simple">http://species-id.net/wiki/Calocosmus_semimarginatus</object-id>
								</tp:taxon-name><tp:taxon-authority>Bates</tp:taxon-authority><xref ref-type="fig" rid="F14">Fig. 9d</xref></tp:nomenclature><tp:treatment-sec sec-type="Diagnosis"><title>Diagnosis.</title><p>This small, slender species is most similar to <italic><tp:taxon-name>Calocosmus fulvicollis</tp:taxon-name></italic> Fisher, a Cuban species, in that it has nearly uniformly dark elytra with a fulvous suture. <xref ref-type="bibr" rid="B3">Fisher (1925)</xref> suggested that <italic><tp:taxon-name>Calocosmus fulvicollis</tp:taxon-name></italic> could be a synonym of <italic><tp:taxon-name>Calocosmus semimarginatus</tp:taxon-name></italic>, however, the head is dark in <italic><tp:taxon-name>Calocosmus fulvicollis</tp:taxon-name></italic> but light in <italic><tp:taxon-name>Calocosmus semimarginatus</tp:taxon-name></italic> and the antennae are all black in <italic><tp:taxon-name>Calocosmus fulvicollis</tp:taxon-name></italic> but at least antennomeres 4-5 are fulvous annulate at the base in <italic><tp:taxon-name>Calocosmus semimarginatus</tp:taxon-name></italic>. Among the Hispaniolan species, <italic><tp:taxon-name>Calocosmus semimarginatus</tp:taxon-name></italic> is most similar to <italic><tp:taxon-name>Calocosmus nigripennis</tp:taxon-name></italic>, but is easily distinguished by having the elytral suture pale colored and the pronotum not transversely bisulcate.</p></tp:treatment-sec><tp:treatment-sec sec-type="Notes"><title>Notes.</title><p>The first male specimen of this species was found in the FSCA collection. This species, formerly known only from Cuba, is here recorded for the Dominican Republic and Hispaniola (new country and island records).</p></tp:treatment-sec><tp:treatment-sec sec-type="New distributional data"><title>New distributional data.</title><p>Dominican Republic, Pedernales Province, S. end of Lago de Oviedo, 26 May 1986, R. B. Miller, and L. Stange (1 specimen, FSCA).</p><!--PageBreak--></tp:treatment-sec><tp:treatment-sec><!--Section generated to contain objects referenced in tp:taxon-treatment.--><fig id="F14" position="float" orientation="portrait"><label>Figure 9.</label><caption><p>Dorsal habitus of Hispaniolan <tp:taxon-name>Hemilophini</tp:taxon-name> species (not to scale): <bold>a</bold> <italic><tp:taxon-name>Calocosmus nigritarsis</tp:taxon-name></italic> Fisher (morphotype 1) <bold>b</bold> <italic><tp:taxon-name>Calocosmus nigritarsis</tp:taxon-name></italic> Fisher (morphotype 2) <bold>c</bold> <italic><tp:taxon-name>Calocosmus nigritarsis</tp:taxon-name></italic> Fisher (morphotype 3) <bold>d</bold> <italic><tp:taxon-name>Calocosmus semimarginatus</tp:taxon-name></italic> Bates.</p></caption><graphic xmlns:xlink="http://www.w3.org/1999/xlink" xlink:href="ZooKeys-258-053-g014.jpg" position="float" orientation="portrait" xlink:type="simple"/></fig></tp:treatment-sec><ref-list><ref id="B3"><mixed-citation xmlns:xlink="http://www.w3.org/1999/xlink" xlink:type="simple"><person-group><name name-style="western"><surname>Fisher</surname><given-names>WS</given-names></name></person-group> (<year>1925</year>)<article-title> New West Indian Cerambycidae (Coleoptera). Subfamily Lamiinae.</article-title><source>American Museum Novitates </source><volume>174</volume>: <fpage>1</fpage>-<lpage>16</lpage>.</mixed-citation></ref></ref-list></tp:taxon-treatment>
