# Supplementary material for: Hispaniolan Hemilophini (Coleoptera, Cerambycidae, Lamiinae)
Source: Zookeys. 2013 Jan 15;(258):53–83. doi: 10.3897/zookeys.258.4391 (PMC3591756; doi:10.3897/zookeys.258.4391)
Supplement: XML Treatment for Paleohemilophus dominicanus [file zookeys.258.4391-treatment16.xml]

<!DOCTYPE tp:taxon-treatment
  PUBLIC "-//TaxonX//DTD Taxonomic Treatment Publishing DTD v0 20100105//EN" "tax-treatment-NSO.dtd">
<tp:taxon-treatment xmlns:tp="http://www.plazi.org/taxpub"><tp:treatment-meta><mixed-citation publication-type="journal"><person-group><name><surname>Lingafelter</surname><given-names>Steven W.</given-names></name></person-group><article-title>Hispaniolan Hemilophini  (Coleoptera, Cerambycidae, Lamiinae)</article-title><source>Zookeys</source><day>15</day><month>1</month><year>2013</year><volume>2013</volume><issue>258</issue><fpage>53</fpage><lpage>83</lpage><pub-id pub-id-type="doi">10.3897/zookeys.258.4391</pub-id></mixed-citation></tp:treatment-meta><tp:nomenclature><tp:taxon-name>
                        <tp:taxon-name-part taxon-name-part-type="genus">Paleohemilophus</tp:taxon-name-part>
                        <tp:taxon-name-part taxon-name-part-type="species">dominicanus</tp:taxon-name-part>
                    <object-id xmlns:xlink="http://www.w3.org/1999/xlink" xlink:type="simple">http://species-id.net/wiki/Paleohemilophus_dominicanus</object-id>
								</tp:taxon-name><tp:taxon-authority>Martins &amp; Galileo</tp:taxon-authority></tp:nomenclature><tp:treatment-sec sec-type="Diagnosis"><title>Diagnosis.</title><p>Although similar in size and proportions to the larger <italic><tp:taxon-name>Calocosmus</tp:taxon-name></italic> species, such as <italic><tp:taxon-name>Calocosmus robustus</tp:taxon-name></italic> and <italic><tp:taxon-name>Calocosmus nigritarsis</tp:taxon-name></italic>, it is easily distinguished from all other species and genera of Hispaniolan <tp:taxon-name>Hemilophini</tp:taxon-name> by having antennomeres 3 and 4 swollen (<xref ref-type="bibr" rid="B5">Martins and Galileo 1999</xref>).</p></tp:treatment-sec><tp:treatment-sec sec-type="Notes"><title>Notes.</title><p>Known only as a fossil in Dominican amber that is at least 14 million years old, this species is extinct (<xref ref-type="bibr" rid="B5">Martins and Galileo 1999</xref>).</p></tp:treatment-sec><ref-list><ref id="B5"><mixed-citation xmlns:xlink="http://www.w3.org/1999/xlink" xlink:type="simple"><person-group><name name-style="western"><surname>Martins</surname><given-names>UR</given-names></name><name name-style="western"><surname>Galileo</surname><given-names>MHM</given-names></name></person-group> (<year>1999</year>)<source><italic>Paleohemilophus</italic> a new genus of fossil Cerambycidae from Hispaniola Island (Coleoptera). Revista Brasileira de Entomologia, São Paulo 43(3/4): 309–313.</source></mixed-citation></ref></ref-list></tp:taxon-treatment>
